# Supplementary material for: Genome-Wide Identification of the LEA Gene Family in Myricaria laxiflora and Its Responses to Abiotic Stress
Source: Genes (Basel). 2025 Jun 29;16(7):763. doi: 10.3390/genes16070763 (PMC12294544; doi:10.3390/genes16070763)
Supplement: Supplementary file 1 [file genes-16-00763-s001.zip]

Archive with 1 entries (1 files):
- genes-3716859-supplementary.pdf
